# Supplementary material for: Early Childhood Stimulating Environment Predicts Later Childhood Resilience in an Indian Longitudinal Birth Cohort Study
Source: Children (Basel). 2022 Nov 9;9(11):1721. doi: 10.3390/children9111721 (PMC9689234; doi:10.3390/children9111721)
Supplement: Supplementary file 1 [file children-09-01721-s001.zip]

Archive with 1 entries (1 files):
- children-1973057-supplementary.pdf
